# Supplementary material for: Delirium in Extracorporeal Membrane Oxygenation (ECMO) Patients: A Systematic Review and Meta-Analysis of Prevalence, Risk Factors, and Outcomes
Source: J Clin Med. 2025 Dec 15;14(24):8862. doi: 10.3390/jcm14248862 (PMC12734077; doi:10.3390/jcm14248862)
Supplement: Supplementary file 1 [file jcm-14-08862-s001.zip]

Archive with 2 entries (2 files):
- jcm-3967937-supplementary.pdf
- jcm-3967937-tables.pdf
